# Supplementary material for: Feline Diabetes Is Associated with Deficits in Markers of Insulin Signaling in Peripheral Tissues
Source: Int J Mol Sci. 2024 Dec 8;25(23):13195. doi: 10.3390/ijms252313195 (PMC11642086; doi:10.3390/ijms252313195)
Supplement: Supplementary file 1 [file ijms-25-13195-s001.zip]

Archive with 1 entries (1 files):
- ijms-3318551-supplementary.pdf
